# Supplementary material for: A Fluorescent Biosensor for Sensitive Detection of Salmonella Typhimurium Using Low-Gradient Magnetic Field and Deep Learning via Faster Region-Based Convolutional Neural Network
Source: Biosensors (Basel). 2021 Nov 11;11(11):447. doi: 10.3390/bios11110447 (PMC8615454; doi:10.3390/bios11110447)
Supplement: Supplementary file 1 [file biosensors-11-00447-s001.zip]

Archive with 1 entries (1 files):
- biosensors-1426882-supplementary.pdf
